# Supplementary material for: Delivering blended bioinformatics training in resource-limited settings: a case study on the University of Khartoum H3ABioNet node
Source: Brief Bioinform. 2019 Feb 15;21(2):719–28. doi: 10.1093/bib/bbz004 (PMC7299290; doi:10.1093/bib/bbz004)
Supplement: Suppl_bbz004 [file suppl_bbz004.zip]

Archive with 9 entries (9 files):
- Figures_and_models.pdf
- SM7_Attendance_patterns.csv
- SM4_Survey4_exit_survey_for_withdrawn_course_participants.pdf
- SM2_Survey2_Mid_course.pdf
- SM3_Survey3_End_course.pdf
- SM8_Graduates_demographics.csv
- SM5_Survey5_Teaching_assistants.pdf
- SM6_Survey6_follow_up_on_participants_after_9_months.pdf
- SM1_Survey1_Start.pdf
