# Supplementary material for: Delivering blended bioinformatics training in resource-limited settings: a case study on the University of Khartoum H3ABioNet node
Source: Brief Bioinform. 2019 Feb 15;21(2):719–28. doi: 10.1093/bib/bbz004 (PMC7299290; doi:10.1093/bib/bbz004)
Supplement: Suppl_bbz004 [file suppl_bbz004.zip › SM7_Attendance_patterns.csv]

Date	Module	Absence	Presence	Withdrawns	label
2017-05-09	Orientation	19	49	5	Start survey
2017-05-11	Orientation	5	63	5	NA
2017-05-16	Module 1	6	62	5	NA
2017-05-18	Module 1	5	63	5	NA
2017-05-23	Module 1	9	58	6	NA
2017-05-25	Module 1	9	58	6	NA
2017-05-30	Module 2	9	58	6	Ramadan
2017-06-01	Module 2	6	58	9	Ramadan
2017-06-06	Module 2	7	53	13	Ramadan
2017-06-08	Module 2	10	49	14	Ramadan
2017-06-13	Module 3	3	54	16	Ramadan
2017-06-15	Module 3	2	53	18	Ramadan
2017-06-20	Module 3	4	51	18	Ramadan
2017-06-22	Module 4	6	48	19	Ramadan
2017-06-27	Module 4	0	54	19	Ramadan
2017-06-29	Module 4	0	54	19	NA
2017-07-04	Module 5	3	51	19	NA
2017-07-06	Module 5	2	52	19	Mid survey
2017-07-11	Module 5	1	53	19	NA
2017-07-13	Module 5	4	50	19	NA
2017-07-18	Module 5	3	51	19	NA
2017-07-20	Module 6	3	51	19	NA
2017-07-25	Module 6	1	53	19	NA
2017-07-27	Module 6	4	50	19	NA
2017-08-01	Module 6	5	49	19	End survey
2017-08-03	Graduation	11	43	19	NA
