# Supplementary material for: Delivering blended bioinformatics training in resource-limited settings: a case study on the University of Khartoum H3ABioNet node
Source: Brief Bioinform. 2019 Feb 15;21(2):719–28. doi: 10.1093/bib/bbz004 (PMC7299290; doi:10.1093/bib/bbz004)
Supplement: Suppl_bbz004 [file suppl_bbz004.zip › SM8_Graduates_demographics.csv]

pass	lab	Gender	educational_level	Studentship	Affiliations	Specialization	BSCLanguage	MSCLanguage
Success	CBSB	Female	PHD	Graduates	Universities/ Colleges	Molecular Biology	Mix	English
Success	CBSB	Female	BSC	Graduates	Not Employed	Pharmacy	English	NA
Success	CBSB	Female	MSC	Students	Universities/ Colleges	Genetics and Molecular Biology	Mix	English
Success	CBSB	Female	Unknown	Unkown	NA	NA	NA	NA
Success	CBSB	Male	MSC	Graduates	Universities/ Colleges	Immunology in Tropical Medicine	Mix	English
Withdraw	CBSB	Male	PHD	Students	Universities/ Colleges	Statistics	NA	NA
Success	CBSB	Female	PHD	Graduates	Universities/ Colleges	Molecular Biology	Mix	English
Success	CBSB	Female	MSC	Students	Universities/ Colleges	Genetics and Molecular Biology	Mix	English
Success	CBSB	Female	MSC	Graduates	Universities/ Colleges	Genetics and Molecular Biology	Mix	English
Success	CBSB	Male	BSC	Graduates	Not Employed	Entomology	Mix	NA
Success	CBSB	Female	MSC	Graduates	Not Employed	Molecular Biology	Mix	English
Success	CBSB	Female	MSC	Graduates	Not Employed	Molecular Biology	Mix	English
Success	CBSB	Female	Unknown	Unkown	NA	NA	NA	NA
Success	CBSB	Female	MSC	Students	Universities/ Colleges	Genetics and Molecular Biology	Mix	English
Success	CBSB	Female	MSC	Graduates	Universities/ Colleges	Animal Behavior	Mix	English
Success	CBSB	Female	MSC	Graduates	Universities/ Colleges	Molecular Biology	Mix	English
Withdraw	CBSB	Female	MSC	Graduates	Universities/ Colleges	Parasitology	Mix	English
Success	CBSB	Female	MSC	Graduates	Universities/ Colleges	Molecular Microbiology	Mix	English
Withdraw	CBSB	Male	MSC	Students	Universities/ Colleges	Biotechnology	Mix	NA
Success	CBSB	Male	PHD	Students	Universities/ Colleges	Molecular Biology	Mix	English
Success	CBSB	Female	MSC	Students	Universities/ Colleges	Genetics and Molecular Biology	Mix	English
Success	CBSB	Female	Unknown	Unkown	NA	NA	NA	NA
Success	CBSB	Female	MSC	Students	Universities/ Colleges	Genetics and Molecular Biology	Mix	English
Success	CBSB	Female	MSC	Students	Universities/ Colleges	Molecular Biology	Mix	English
Success	CBSB	Female	MSC	Students	Universities/ Colleges	Molecular Biology	Mix	English
Withdraw	CBSB	Female	MSC	Students	Universities/ Colleges	Molecular Biology	Arabic	English
Withdraw	CBSB	Female	MSC	Students	Govermental Ministries	Molecular Biology	Arabic	English
Success	CBSB	Female	MSC	Graduates	Universities/ Colleges	Quality Assurance in Pharmacutical Science	English	English
Success	CBSB	Female	PHD	Students	Universities/ Colleges	Molecular Biology and Bioinformatics	Mix	English
Success	CBSB	Female	PHD	Students	Universities/ Colleges	Molecular Biology	Mix	English
Success	CBSB	Female	MSC	Graduates	Private Sector	Biochemistry and Molecular Biology	English	English
Success	CBSB	Female	MSC	Students	Research Centres	Medical Entomology	Mix	Mix
Success	CBSB	Male	MSC	Graduates	Research Centres	Parasitology	Mix	English
Withdraw	Main_Library	Female	MSC	Students	Universities/ Colleges	Genetics and Molecular Biology	Mix	English
Withdraw	Main_Library	Male	PHD	Graduates	Universities/ Colleges	Medical Laboratory Science	NA	NA
Withdraw	Main_Library	Female	BSC	Students	Universities/ Colleges	Medical Laboratory Science	NA	NA
Success	Main_Library	Female	MSC	Students	Universities/ Colleges	Molecular Biology	Mix	English
Success	Main_Library	Female	PHD	Graduates	Universities/ Colleges	Molecular Virology	Mix	English
Withdraw	Main_Library	Female	MSC	Graduates	Universities/ Colleges	Medical Laboratory Science	NA	NA
Withdraw	Main_Library	Female	PHD	Students	Universities/ Colleges	Medicine	NA	NA
Withdraw	Main_Library	Male	MSC	Students	Universities/ Colleges	Medical Laboratory Science	NA	NA
Withdraw	Main_Library	Male	MSC	Students	Universities/ Colleges	Virology	Mix	English
Withdraw	Main_Library	Male	MSC	Graduates	Universities/ Colleges	Biochemistry	NA	English
Success	Main_Library	Female	MSC	Graduates	Universities/ Colleges	Molecular Biology	Mix	English
Success	Main_Library	Female	BSC	Graduates	Not Employed	Entomology	Mix	NA
Success	Main_Library	Female	PHD	Students	Research Centres	Molecular	Mix	English
Success	Main_Library	Female	MSC	Graduates	Not Employed	Molecular Biology	Mix	English
Success	Main_Library	Female	MSC	Students	Universities/ Colleges	Molecular Biology	Mix	English
Success	Main_Library	Female	Unknown	Unkown	NA	NA	NA	NA
Success	Main_Library	Female	MSC	Students	Universities/ Colleges	Molecular Biology	Mix	English
Success	Main_Library	Female	MSC	Graduates	Universities/ Colleges	Molecular Biology	Mix	English
Success	Main_Library	Female	MSC	Students	Universities/ Colleges	Molecular Biology	Mix	English
Success	Main_Library	Female	MSC	Students	Govermental Ministries	Molecular Biology	Arabic	English
Success	Main_Library	Female	MSC	Students	Private Sector	Molecular Biology	Arabic	English
Withdraw	Main_Library	Female	MSC	Graduates	Hospital	Medical Laboratory Science	NA	NA
Success	Main_Library	Female	MSC	Graduates	Not Employed	Molecular Biology	Mix	English
Fail	Main_Library	Female	MSC	Students	Universities/ Colleges	Molecular Biology	Mix	English
Success	Main_Library	Female	MSC	Students	Universities/ Colleges	Molecular Biology	Mix	English
Success	Main_Library	Male	MSC	Students	Universities/ Colleges	Molecular Biology	Mix	English
Success	Main_Library	Male	MSC	Students	Research Centres	Medical Entomology	Mix	English
Success	Main_Library	Female	MSC	Students	Universities/ Colleges	Molecular Biology	Mix	English
Fail	Main_Library	Female	MSC	Students	Govermental Ministries	Genetics and Molecular Biology	Arabic	English
Success	Main_Library	Female	MSC	Graduates	Universities/ Colleges	Genetics and Molecular Biology	Arabic	English
Success	Main_Library	Female	Unknown	Unkown	NA	NA	NA	NA
Withdraw	Main_Library	Female	MSC	Students	Universities/ Colleges	Computer Science	NA	NA
Success	Main_Library	Female	MSC	Graduates	Not Employed	Genetics and Molecular Biology	Mix	English
Withdraw	Main_Library	Male	MSC	Graduates	Research Centres	Chemotaxonomy	Mix	English
Fail	Main_Library	Male	MSC	Students	Universities/ Colleges	Molecular Biology	Mix	English
Withdraw	Main_Library	Female	PHD	Students	Universities/ Colleges	Chemistry	Mix	English
Success	Main_Library	Female	PHD	Students	Universities/ Colleges	Molecular Virology	Mix	English
Success	Main_Library	Female	MSC	Students	Universities/ Colleges	Medical Entomology	Mix	Mix
Withdraw	Main_Library	Female	MSC	Students	Universities/ Colleges	Medical Entomology	Mix	Mix
Withdraw	Main_Library	Female	BSC	Graduates	Not Employed	Biotechnology	Mix	NA
